# Supplementary material for: Postoperative radiotherapy for meningiomas – a decision-making analysis
Source: BMC Cancer. 2022 May 4;22:492. doi: 10.1186/s12885-022-09607-z (PMC9066948; doi:10.1186/s12885-022-09607-z)
Supplement: Supplementary file 1 — Additional file 1. [file 12885_2022_9607_MOESM1_ESM.xls]

## Sheet: tree
recurrence	size	grade	location	surgery	Zugzwang	division
=yes	=small	=I	=critical	=complete	=yes		conv_50.4Gy(28x1.8Gy)	A, I
=yes	=small	=I	=critical	=complete	=yes		conv_50Gy(25x2Gy)	D
=yes	=small	=I	=critical	=complete	=yes		conv_54Gy(27x2Gy)	G, C
=yes	=small	=I	=critical	=complete	=yes		hypo_40Gy(10x4Gx)	J
=yes	=small	=I	=critical	=complete	=yes		no RT	E, F, H
=yes	=small	=I	=critical	=complete	=yes		srs_14Gy(1x14Gy)	B
=yes	=small	=I	=critical	=complete	=no		conv_50.4Gy(28x1.8Gy)	A, I
=yes	=small	=I	=critical	=complete	=no		conv_50Gy(25x2Gy)	D
=yes	=small	=I	=critical	=complete	=no		conv_54Gy(27x2Gy)	G
=yes	=small	=I	=critical	=complete	=no		hypo_40Gy(10x4Gx)	J
=yes	=small	=I	=critical	=complete	=no		no RT	E, F, C, H
=yes	=small	=I	=critical	=complete	=no		srs_14Gy(1x14Gy)	B
=yes	=small	=I	=critical	=incomplete	=yes		conv_50Gy(25x2Gy)	D
=yes	=small	=I	=critical	=incomplete	=yes		conv_54Gy(27x2Gy)	E, G, F, C, H, I
=yes	=small	=I	=critical	=incomplete	=yes		conv_54Gy(30x1.8Gy)	A
=yes	=small	=I	=critical	=incomplete	=yes		hypo_40Gy(10x4Gx)	J
=yes	=small	=I	=critical	=incomplete	=yes		srs_14Gy(1x14Gy)	B
=yes	=small	=I	=critical	=incomplete	=no		conv_50Gy(25x2Gy)	D
=yes	=small	=I	=critical	=incomplete	=no		conv_54Gy(27x2Gy)	G, F, C, H, I
=yes	=small	=I	=critical	=incomplete	=no		conv_54Gy(30x1.8Gy)	A
=yes	=small	=I	=critical	=incomplete	=no		hypo_40Gy(10x4Gx)	J
=yes	=small	=I	=critical	=incomplete	=no		no RT	E
=yes	=small	=I	=critical	=incomplete	=no		srs_14Gy(1x14Gy)	B
=yes	=small	=I	=non-critical	=complete	=yes		conv_50.4Gy(28x1.8Gy)	A, I
=yes	=small	=I	=non-critical	=complete	=yes		conv_54Gy(27x2Gy)	C
=yes	=small	=I	=non-critical	=complete	=yes		hypo_40Gy(10x4Gx)	J
=yes	=small	=I	=non-critical	=complete	=yes		no RT	E, F, H
=yes	=small	=I	=non-critical	=complete	=yes		srs_13Gy(1x13Gy)	G
=yes	=small	=I	=non-critical	=complete	=yes		srs_14Gy(1x14Gy)	B
=yes	=small	=I	=non-critical	=complete	=yes		srs_15Gy(1x15Gy)	D
=yes	=small	=I	=non-critical	=complete	=no		conv_50.4Gy(28x1.8Gy)	A
=yes	=small	=I	=non-critical	=complete	=no		hypo_40Gy(10x4Gx)	J
=yes	=small	=I	=non-critical	=complete	=no		no RT	E, F, C, H, I
=yes	=small	=I	=non-critical	=complete	=no		srs_13Gy(1x13Gy)	G
=yes	=small	=I	=non-critical	=complete	=no		srs_14Gy(1x14Gy)	B
=yes	=small	=I	=non-critical	=complete	=no		srs_15Gy(1x15Gy)	D
=yes	=small	=I	=non-critical	=incomplete	=yes		conv_50.4Gy(28x1.8Gy)	A
=yes	=small	=I	=non-critical	=incomplete	=yes		conv_54Gy(27x2Gy)	E, C, H, I
=yes	=small	=I	=non-critical	=incomplete	=yes		hypo_40Gy(10x4Gx)	J
=yes	=small	=I	=non-critical	=incomplete	=yes		srs_13Gy(1x13Gy)	G
=yes	=small	=I	=non-critical	=incomplete	=yes		srs_14Gy(1x14Gy)	B, F
=yes	=small	=I	=non-critical	=incomplete	=yes		srs_15Gy(1x15Gy)	D
=yes	=small	=I	=non-critical	=incomplete	=no		conv_50.4Gy(28x1.8Gy)	A
=yes	=small	=I	=non-critical	=incomplete	=no		conv_54Gy(27x2Gy)	H, I
=yes	=small	=I	=non-critical	=incomplete	=no		hypo_40Gy(10x4Gx)	J
=yes	=small	=I	=non-critical	=incomplete	=no		no RT	E, C
=yes	=small	=I	=non-critical	=incomplete	=no		srs_13Gy(1x13Gy)	G
=yes	=small	=I	=non-critical	=incomplete	=no		srs_14Gy(1x14Gy)	B, F
=yes	=small	=I	=non-critical	=incomplete	=no		srs_15Gy(1x15Gy)	D
=yes	=small	=II	=critical	=complete	=yes	=low	conv_54Gy(27x2Gy)	E, D, H, I
=yes	=small	=II	=critical	=complete	=yes	=low	conv_54Gy(30x1.8Gy)	A, J
=yes	=small	=II	=critical	=complete	=yes	=low	conv_60Gy(30x2Gy)	B, G, F, C
=yes	=small	=II	=critical	=complete	=yes	=high	conv_54Gy(27x2Gy)	E, D, I
=yes	=small	=II	=critical	=complete	=yes	=high	conv_54Gy(30x1.8Gy)	A, J
=yes	=small	=II	=critical	=complete	=yes	=high	conv_60Gy(30x2Gy)	B, G, F, C, H
=yes	=small	=II	=critical	=complete	=no	=low	conv_54Gy(27x2Gy)	E, H, I
=yes	=small	=II	=critical	=complete	=no	=low	conv_54Gy(30x1.8Gy)	A, J
=yes	=small	=II	=critical	=complete	=no	=low	conv_60Gy(30x2Gy)	B, G, F, C
=yes	=small	=II	=critical	=complete	=no	=low	no RT	D
=yes	=small	=II	=critical	=complete	=no	=high	conv_54Gy(27x2Gy)	E, I
=yes	=small	=II	=critical	=complete	=no	=high	conv_54Gy(30x1.8Gy)	A, J
=yes	=small	=II	=critical	=complete	=no	=high	conv_60Gy(30x2Gy)	B, G, F, C, H
=yes	=small	=II	=critical	=complete	=no	=high	no RT	D
=yes	=small	=II	=critical	=incomplete		=low	conv_54Gy(27x2Gy)	D, H, I
=yes	=small	=II	=critical	=incomplete		=low	conv_54Gy(30x1.8Gy)	A, J
=yes	=small	=II	=critical	=incomplete		=low	conv_60Gy(30x2Gy)	B, G, F, C
=yes	=small	=II	=critical	=incomplete		=high	conv_54Gy(27x2Gy)	D, I
=yes	=small	=II	=critical	=incomplete		=high	conv_54Gy(30x1.8Gy)	A
=yes	=small	=II	=critical	=incomplete		=high	conv_59.4Gy(33x1.8Gy)	J
=yes	=small	=II	=critical	=incomplete		=high	conv_60Gy(30x2Gy)	B, G, F, C, H
=yes	=small	=II	=non-critical	=complete	=yes	=low	conv_54Gy(27x2Gy)	H, I
=yes	=small	=II	=non-critical	=complete	=yes	=low	conv_54Gy(30x1.8Gy)	A, J
=yes	=small	=II	=non-critical	=complete	=yes	=low	conv_60Gy(30x2Gy)	E, B, F, C
=yes	=small	=II	=non-critical	=complete	=yes	=low	hypo_25Gy(5x5Gy)	D
=yes	=small	=II	=non-critical	=complete	=yes	=low	srs_18Gy(1x18Gy)	G
=yes	=small	=II	=non-critical	=complete	=yes	=high	conv_54Gy(27x2Gy)	I
=yes	=small	=II	=non-critical	=complete	=yes	=high	conv_54Gy(30x1.8Gy)	A
=yes	=small	=II	=non-critical	=complete	=yes	=high	conv_59.4Gy(33x1.8Gy)	J
=yes	=small	=II	=non-critical	=complete	=yes	=high	conv_60Gy(30x2Gy)	E, B, F, C, H
=yes	=small	=II	=non-critical	=complete	=yes	=high	hypo_25Gy(5x5Gy)	D
=yes	=small	=II	=non-critical	=complete	=yes	=high	srs_18Gy(1x18Gy)	G
=yes	=small	=II	=non-critical	=complete	=no	=low	conv_54Gy(27x2Gy)	E, H, I
=yes	=small	=II	=non-critical	=complete	=no	=low	conv_54Gy(30x1.8Gy)	A
=yes	=small	=II	=non-critical	=complete	=no	=low	conv_60Gy(30x2Gy)	B, F, C
=yes	=small	=II	=non-critical	=complete	=no	=low	no RT	D, J
=yes	=small	=II	=non-critical	=complete	=no	=low	srs_18Gy(1x18Gy)	G
=yes	=small	=II	=non-critical	=complete	=no	=high	conv_54Gy(27x2Gy)	E, I
=yes	=small	=II	=non-critical	=complete	=no	=high	conv_54Gy(30x1.8Gy)	A
=yes	=small	=II	=non-critical	=complete	=no	=high	conv_60Gy(30x2Gy)	B, F, C, H
=yes	=small	=II	=non-critical	=complete	=no	=high	no RT	D, J
=yes	=small	=II	=non-critical	=complete	=no	=high	srs_18Gy(1x18Gy)	G
=yes	=small	=II	=non-critical	=incomplete		=low	conv_54Gy(27x2Gy)	H
=yes	=small	=II	=non-critical	=incomplete		=low	conv_54Gy(30x1.8Gy)	A, J
=yes	=small	=II	=non-critical	=incomplete		=low	conv_60Gy(30x2Gy)	B, C, I
=yes	=small	=II	=non-critical	=incomplete		=low	conv_66Gy(33x2Gy)	F
=yes	=small	=II	=non-critical	=incomplete		=low	hypo_25Gy(5x5Gy)	D
=yes	=small	=II	=non-critical	=incomplete		=low	srs_18Gy(1x18Gy)	G
=yes	=small	=II	=non-critical	=incomplete		=high	conv_54Gy(30x1.8Gy)	A
=yes	=small	=II	=non-critical	=incomplete		=high	conv_59.4Gy(33x1.8Gy)	J
=yes	=small	=II	=non-critical	=incomplete		=high	conv_60Gy(30x2Gy)	B, C, H, I
=yes	=small	=II	=non-critical	=incomplete		=high	conv_66Gy(33x2Gy)	F
=yes	=small	=II	=non-critical	=incomplete		=high	hypo_25Gy(5x5Gy)	D
=yes	=small	=II	=non-critical	=incomplete		=high	srs_18Gy(1x18Gy)	G
=yes	=small	=III	=critical	=complete			conv_54Gy(27x2Gy)	D
=yes	=small	=III	=critical	=complete			conv_59.4Gy(33x1.8Gy)	A
=yes	=small	=III	=critical	=complete			conv_60Gy(30x2Gy)	E, B, G, F, C, J, H, I
=yes	=small	=III	=critical	=incomplete			conv_59.4Gy(33x1.8Gy)	A
=yes	=small	=III	=critical	=incomplete			conv_60Gy(30x2Gy)	E, B, G, F, D, C, J, H, I
=yes	=small	=III	=non-critical	=complete			conv_54Gy(27x2Gy)	D
=yes	=small	=III	=non-critical	=complete			conv_59.4Gy(33x1.8Gy)	A
=yes	=small	=III	=non-critical	=complete			conv_60Gy(30x2Gy)	E, B, C, J, H, I
=yes	=small	=III	=non-critical	=complete			conv_66Gy(33x2Gy)	F
=yes	=small	=III	=non-critical	=complete			srs_18Gy(1x18Gy)	G
=yes	=small	=III	=non-critical	=incomplete			conv_59.4Gy(33x1.8Gy)	A
=yes	=small	=III	=non-critical	=incomplete			conv_60Gy(30x2Gy)	E, B, D, C, J, H, I
=yes	=small	=III	=non-critical	=incomplete			conv_66Gy(33x2Gy)	F
=yes	=small	=III	=non-critical	=incomplete			srs_18Gy(1x18Gy)	G
=yes	=large	=I	=critical	=complete	=yes		conv_50.4Gy(28x1.8Gy)	B, A, J, I
=yes	=large	=I	=critical	=complete	=yes		conv_50Gy(25x2Gy)	D
=yes	=large	=I	=critical	=complete	=yes		conv_54Gy(27x2Gy)	G, C
=yes	=large	=I	=critical	=complete	=yes		no RT	E, F, H
=yes	=large	=I	=critical	=complete	=no		conv_50.4Gy(28x1.8Gy)	B, A, J, I
=yes	=large	=I	=critical	=complete	=no		conv_50Gy(25x2Gy)	D
=yes	=large	=I	=critical	=complete	=no		conv_54Gy(27x2Gy)	G
=yes	=large	=I	=critical	=complete	=no		no RT	E, F, C, H
=yes	=large	=I	=critical	=incomplete	=yes		conv_50.4Gy(28x1.8Gy)	B, J
=yes	=large	=I	=critical	=incomplete	=yes		conv_50Gy(25x2Gy)	D
=yes	=large	=I	=critical	=incomplete	=yes		conv_54Gy(27x2Gy)	E, G, F, C, H, I
=yes	=large	=I	=critical	=incomplete	=yes		conv_54Gy(30x1.8Gy)	A
=yes	=large	=I	=critical	=incomplete	=no		conv_50.4Gy(28x1.8Gy)	B, J
=yes	=large	=I	=critical	=incomplete	=no		conv_50Gy(25x2Gy)	D
=yes	=large	=I	=critical	=incomplete	=no		conv_54Gy(27x2Gy)	G, F, C, H, I
=yes	=large	=I	=critical	=incomplete	=no		conv_54Gy(30x1.8Gy)	A
=yes	=large	=I	=critical	=incomplete	=no		no RT	E
=yes	=large	=I	=non-critical	=complete	=yes		conv_50.4Gy(28x1.8Gy)	A, J, I
=yes	=large	=I	=non-critical	=complete	=yes		conv_54Gy(27x2Gy)	C
=yes	=large	=I	=non-critical	=complete	=yes		conv_54Gy(30x1.8Gy)	B
=yes	=large	=I	=non-critical	=complete	=yes		hypo_25Gy(5x5Gy)	G, D
=yes	=large	=I	=non-critical	=complete	=yes		no RT	E, F, H
=yes	=large	=I	=non-critical	=complete	=no		conv_50.4Gy(28x1.8Gy)	A, J
=yes	=large	=I	=non-critical	=complete	=no		conv_54Gy(30x1.8Gy)	B
=yes	=large	=I	=non-critical	=complete	=no		hypo_25Gy(5x5Gy)	G, D
=yes	=large	=I	=non-critical	=complete	=no		no RT	E, F, C, H, I
=yes	=large	=I	=non-critical	=incomplete	=yes		conv_50.4Gy(28x1.8Gy)	A, J
=yes	=large	=I	=non-critical	=incomplete	=yes		conv_54Gy(27x2Gy)	E, C, H, I
=yes	=large	=I	=non-critical	=incomplete	=yes		conv_54Gy(30x1.8Gy)	B
=yes	=large	=I	=non-critical	=incomplete	=yes		hypo_25Gy(5x5Gy)	G, F, D
=yes	=large	=I	=non-critical	=incomplete	=no		conv_50.4Gy(28x1.8Gy)	A, J
=yes	=large	=I	=non-critical	=incomplete	=no		conv_54Gy(27x2Gy)	H, I
=yes	=large	=I	=non-critical	=incomplete	=no		conv_54Gy(30x1.8Gy)	B
=yes	=large	=I	=non-critical	=incomplete	=no		hypo_25Gy(5x5Gy)	G, F, D
=yes	=large	=I	=non-critical	=incomplete	=no		no RT	E, C
=yes	=large	=II	=critical	=complete	=yes	=low	conv_54Gy(27x2Gy)	E, D, H, I
=yes	=large	=II	=critical	=complete	=yes	=low	conv_54Gy(30x1.8Gy)	A, J
=yes	=large	=II	=critical	=complete	=yes	=low	conv_60Gy(30x2Gy)	B, G, F, C
=yes	=large	=II	=critical	=complete	=yes	=high	conv_54Gy(27x2Gy)	E, D, I
=yes	=large	=II	=critical	=complete	=yes	=high	conv_54Gy(30x1.8Gy)	A, J
=yes	=large	=II	=critical	=complete	=yes	=high	conv_60Gy(30x2Gy)	B, G, F, C, H
=yes	=large	=II	=critical	=complete	=no	=low	conv_54Gy(27x2Gy)	E, H, I
=yes	=large	=II	=critical	=complete	=no	=low	conv_54Gy(30x1.8Gy)	A, J
=yes	=large	=II	=critical	=complete	=no	=low	conv_60Gy(30x2Gy)	B, G, F, C
=yes	=large	=II	=critical	=complete	=no	=low	no RT	D
=yes	=large	=II	=critical	=complete	=no	=high	conv_54Gy(27x2Gy)	E, I
=yes	=large	=II	=critical	=complete	=no	=high	conv_54Gy(30x1.8Gy)	A, J
=yes	=large	=II	=critical	=complete	=no	=high	conv_60Gy(30x2Gy)	B, G, F, C, H
=yes	=large	=II	=critical	=complete	=no	=high	no RT	D
=yes	=large	=II	=critical	=incomplete		=low	conv_54Gy(27x2Gy)	D, H, I
=yes	=large	=II	=critical	=incomplete		=low	conv_54Gy(30x1.8Gy)	A, J
=yes	=large	=II	=critical	=incomplete		=low	conv_60Gy(30x2Gy)	B, G, F, C
=yes	=large	=II	=critical	=incomplete		=high	conv_54Gy(27x2Gy)	D, I
=yes	=large	=II	=critical	=incomplete		=high	conv_54Gy(30x1.8Gy)	A
=yes	=large	=II	=critical	=incomplete		=high	conv_59.4Gy(33x1.8Gy)	J
=yes	=large	=II	=critical	=incomplete		=high	conv_60Gy(30x2Gy)	B, G, F, C, H
=yes	=large	=II	=non-critical	=complete	=yes	=low	conv_54Gy(27x2Gy)	H, I
=yes	=large	=II	=non-critical	=complete	=yes	=low	conv_54Gy(30x1.8Gy)	A, J
=yes	=large	=II	=non-critical	=complete	=yes	=low	conv_60Gy(30x2Gy)	E, B, F, C
=yes	=large	=II	=non-critical	=complete	=yes	=low	hypo_25Gy(5x5Gy)	D
=yes	=large	=II	=non-critical	=complete	=yes	=low	hypo_30Gy(5x6Gy)	G
=yes	=large	=II	=non-critical	=complete	=yes	=high	conv_54Gy(27x2Gy)	I
=yes	=large	=II	=non-critical	=complete	=yes	=high	conv_54Gy(30x1.8Gy)	A
=yes	=large	=II	=non-critical	=complete	=yes	=high	conv_59.4Gy(33x1.8Gy)	J
=yes	=large	=II	=non-critical	=complete	=yes	=high	conv_60Gy(30x2Gy)	E, B, F, C, H
=yes	=large	=II	=non-critical	=complete	=yes	=high	hypo_25Gy(5x5Gy)	D
=yes	=large	=II	=non-critical	=complete	=yes	=high	hypo_30Gy(5x6Gy)	G
=yes	=large	=II	=non-critical	=complete	=no	=low	conv_54Gy(27x2Gy)	E, H, I
=yes	=large	=II	=non-critical	=complete	=no	=low	conv_54Gy(30x1.8Gy)	A
=yes	=large	=II	=non-critical	=complete	=no	=low	conv_60Gy(30x2Gy)	B, F, C
=yes	=large	=II	=non-critical	=complete	=no	=low	hypo_30Gy(5x6Gy)	G
=yes	=large	=II	=non-critical	=complete	=no	=low	no RT	D, J
=yes	=large	=II	=non-critical	=complete	=no	=high	conv_54Gy(27x2Gy)	E, I
=yes	=large	=II	=non-critical	=complete	=no	=high	conv_54Gy(30x1.8Gy)	A
=yes	=large	=II	=non-critical	=complete	=no	=high	conv_60Gy(30x2Gy)	B, F, C, H
=yes	=large	=II	=non-critical	=complete	=no	=high	hypo_30Gy(5x6Gy)	G
=yes	=large	=II	=non-critical	=complete	=no	=high	no RT	D, J
=yes	=large	=II	=non-critical	=incomplete		=low	conv_54Gy(27x2Gy)	H
=yes	=large	=II	=non-critical	=incomplete		=low	conv_54Gy(30x1.8Gy)	A, J
=yes	=large	=II	=non-critical	=incomplete		=low	conv_60Gy(30x2Gy)	B, C, I
=yes	=large	=II	=non-critical	=incomplete		=low	conv_66Gy(33x2Gy)	F
=yes	=large	=II	=non-critical	=incomplete		=low	hypo_25Gy(5x5Gy)	D
=yes	=large	=II	=non-critical	=incomplete		=low	hypo_30Gy(5x6Gy)	G
=yes	=large	=II	=non-critical	=incomplete		=high	conv_54Gy(30x1.8Gy)	A
=yes	=large	=II	=non-critical	=incomplete		=high	conv_59.4Gy(33x1.8Gy)	J
=yes	=large	=II	=non-critical	=incomplete		=high	conv_60Gy(30x2Gy)	B, C, H, I
=yes	=large	=II	=non-critical	=incomplete		=high	conv_66Gy(33x2Gy)	F
=yes	=large	=II	=non-critical	=incomplete		=high	hypo_25Gy(5x5Gy)	D
=yes	=large	=II	=non-critical	=incomplete		=high	hypo_30Gy(5x6Gy)	G
=yes	=large	=III	=critical	=complete			conv_54Gy(27x2Gy)	D
=yes	=large	=III	=critical	=complete			conv_59.4Gy(33x1.8Gy)	A
=yes	=large	=III	=critical	=complete			conv_60Gy(30x2Gy)	E, B, G, F, C, J, H, I
=yes	=large	=III	=critical	=incomplete			conv_59.4Gy(33x1.8Gy)	A
=yes	=large	=III	=critical	=incomplete			conv_60Gy(30x2Gy)	E, B, G, F, D, C, J, H, I
=yes	=large	=III	=non-critical	=complete			conv_54Gy(27x2Gy)	D
=yes	=large	=III	=non-critical	=complete			conv_59.4Gy(33x1.8Gy)	A
=yes	=large	=III	=non-critical	=complete			conv_60Gy(30x2Gy)	E, B, C, J, H, I
=yes	=large	=III	=non-critical	=complete			conv_66Gy(33x2Gy)	F
=yes	=large	=III	=non-critical	=complete			hypo_30Gy(5x6Gy)	G
=yes	=large	=III	=non-critical	=incomplete			conv_59.4Gy(33x1.8Gy)	A
=yes	=large	=III	=non-critical	=incomplete			conv_60Gy(30x2Gy)	E, B, D, C, J, H, I
=yes	=large	=III	=non-critical	=incomplete			conv_66Gy(33x2Gy)	F
=yes	=large	=III	=non-critical	=incomplete			hypo_30Gy(5x6Gy)	G
=no	=small	=I	=critical	=complete			conv_50.4Gy(28x1.8Gy)	I
=no	=small	=I	=critical	=complete			no RT	E, B, A, G, F, D, C, J, H
=no	=small	=I	=critical	=incomplete	=yes		conv_54Gy(27x2Gy)	E, C, H, I
=no	=small	=I	=critical	=incomplete	=yes		conv_54Gy(30x1.8Gy)	A
=no	=small	=I	=critical	=incomplete	=yes		hypo_40Gy(10x4Gx)	J
=no	=small	=I	=critical	=incomplete	=yes		no RT	G, F, D
=no	=small	=I	=critical	=incomplete	=yes		srs_14Gy(1x14Gy)	B
=no	=small	=I	=critical	=incomplete	=no		conv_54Gy(27x2Gy)	C, I
=no	=small	=I	=critical	=incomplete	=no		conv_54Gy(30x1.8Gy)	A
=no	=small	=I	=critical	=incomplete	=no		hypo_40Gy(10x4Gx)	J
=no	=small	=I	=critical	=incomplete	=no		no RT	E, G, F, D, H
=no	=small	=I	=critical	=incomplete	=no		srs_14Gy(1x14Gy)	B
=no	=small	=I	=non-critical	=complete	=yes		conv_50.4Gy(28x1.8Gy)	I
=no	=small	=I	=non-critical	=complete	=yes		no RT	E, B, A, G, F, D, C, J, H
=no	=small	=I	=non-critical	=complete	=no		no RT
=no	=small	=I	=non-critical	=incomplete	=yes		conv_54Gy(27x2Gy)	E, C, H, I
=no	=small	=I	=non-critical	=incomplete	=yes		hypo_40Gy(10x4Gx)	J
=no	=small	=I	=non-critical	=incomplete	=yes		no RT	A, G, F, D
=no	=small	=I	=non-critical	=incomplete	=yes		srs_14Gy(1x14Gy)	B
=no	=small	=I	=non-critical	=incomplete	=no		conv_54Gy(27x2Gy)	I
=no	=small	=I	=non-critical	=incomplete	=no		hypo_40Gy(10x4Gx)	J
=no	=small	=I	=non-critical	=incomplete	=no		no RT	E, A, G, F, D, C, H
=no	=small	=I	=non-critical	=incomplete	=no		srs_14Gy(1x14Gy)	B
=no	=small	=II	=critical	=complete	=yes	=low	conv_54Gy(27x2Gy)	E, D, I
=no	=small	=II	=critical	=complete	=yes	=low	conv_54Gy(30x1.8Gy)	A, J
=no	=small	=II	=critical	=complete	=yes	=low	conv_60Gy(30x2Gy)	F, C
=no	=small	=II	=critical	=complete	=yes	=low	no RT	B, G, H
=no	=small	=II	=critical	=complete	=yes	=high	conv_54Gy(27x2Gy)	E, D, I
=no	=small	=II	=critical	=complete	=yes	=high	conv_54Gy(30x1.8Gy)	A, J
=no	=small	=II	=critical	=complete	=yes	=high	conv_60Gy(30x2Gy)	F, C, H
=no	=small	=II	=critical	=complete	=yes	=high	no RT	B, G
=no	=small	=II	=critical	=complete	=no	=low	conv_54Gy(27x2Gy)	I
=no	=small	=II	=critical	=complete	=no	=low	conv_54Gy(30x1.8Gy)	A, J
=no	=small	=II	=critical	=complete	=no	=low	conv_60Gy(30x2Gy)	F, C
=no	=small	=II	=critical	=complete	=no	=low	no RT	E, B, G, D, H
=no	=small	=II	=critical	=complete	=no	=high	conv_54Gy(27x2Gy)	I
=no	=small	=II	=critical	=complete	=no	=high	conv_54Gy(30x1.8Gy)	A, J
=no	=small	=II	=critical	=complete	=no	=high	conv_60Gy(30x2Gy)	F, C, H
=no	=small	=II	=critical	=complete	=no	=high	no RT	E, B, G, D
=no	=small	=II	=critical	=incomplete		=low	conv_54Gy(27x2Gy)	D, H, I
=no	=small	=II	=critical	=incomplete		=low	conv_54Gy(30x1.8Gy)	A, J
=no	=small	=II	=critical	=incomplete		=low	conv_60Gy(30x2Gy)	B, G, F, C
=no	=small	=II	=critical	=incomplete		=high	conv_54Gy(27x2Gy)	D, I
=no	=small	=II	=critical	=incomplete		=high	conv_54Gy(30x1.8Gy)	A
=no	=small	=II	=critical	=incomplete		=high	conv_59.4Gy(33x1.8Gy)	J
=no	=small	=II	=critical	=incomplete		=high	conv_60Gy(30x2Gy)	B, G, F, C, H
=no	=small	=II	=non-critical	=complete	=yes	=low	conv_54Gy(27x2Gy)	I
=no	=small	=II	=non-critical	=complete	=yes	=low	conv_54Gy(30x1.8Gy)	J
=no	=small	=II	=non-critical	=complete	=yes	=low	conv_60Gy(30x2Gy)	E, F, C
=no	=small	=II	=non-critical	=complete	=yes	=low	hypo_25Gy(5x5Gy)	D
=no	=small	=II	=non-critical	=complete	=yes	=low	no RT	B, A, G, H
=no	=small	=II	=non-critical	=complete	=yes	=high	conv_54Gy(27x2Gy)	I
=no	=small	=II	=non-critical	=complete	=yes	=high	conv_59.4Gy(33x1.8Gy)	J
=no	=small	=II	=non-critical	=complete	=yes	=high	conv_60Gy(30x2Gy)	E, F, C, H
=no	=small	=II	=non-critical	=complete	=yes	=high	hypo_25Gy(5x5Gy)	D
=no	=small	=II	=non-critical	=complete	=yes	=high	no RT	B, A, G
=no	=small	=II	=non-critical	=complete	=no	=low	conv_54Gy(27x2Gy)	I
=no	=small	=II	=non-critical	=complete	=no	=low	conv_60Gy(30x2Gy)	F, C
=no	=small	=II	=non-critical	=complete	=no	=low	no RT	E, B, A, G, D, J, H
=no	=small	=II	=non-critical	=complete	=no	=high	conv_54Gy(27x2Gy)	I
=no	=small	=II	=non-critical	=complete	=no	=high	conv_60Gy(30x2Gy)	F, C, H
=no	=small	=II	=non-critical	=complete	=no	=high	no RT	E, B, A, G, D, J
=no	=small	=II	=non-critical	=incomplete		=low	conv_54Gy(27x2Gy)	H
=no	=small	=II	=non-critical	=incomplete		=low	conv_54Gy(30x1.8Gy)	A, J
=no	=small	=II	=non-critical	=incomplete		=low	conv_60Gy(30x2Gy)	B, C, I
=no	=small	=II	=non-critical	=incomplete		=low	conv_66Gy(33x2Gy)	F
=no	=small	=II	=non-critical	=incomplete		=low	hypo_25Gy(5x5Gy)	D
=no	=small	=II	=non-critical	=incomplete		=low	srs_18Gy(1x18Gy)	G
=no	=small	=II	=non-critical	=incomplete		=high	conv_54Gy(30x1.8Gy)	A
=no	=small	=II	=non-critical	=incomplete		=high	conv_59.4Gy(33x1.8Gy)	J
=no	=small	=II	=non-critical	=incomplete		=high	conv_60Gy(30x2Gy)	B, C, H, I
=no	=small	=II	=non-critical	=incomplete		=high	conv_66Gy(33x2Gy)	F
=no	=small	=II	=non-critical	=incomplete		=high	hypo_25Gy(5x5Gy)	D
=no	=small	=II	=non-critical	=incomplete		=high	srs_18Gy(1x18Gy)	G
=no	=small	=III	=critical	=complete			conv_54Gy(27x2Gy)	D
=no	=small	=III	=critical	=complete			conv_59.4Gy(33x1.8Gy)	A
=no	=small	=III	=critical	=complete			conv_60Gy(30x2Gy)	E, B, G, F, C, J, H, I
=no	=small	=III	=critical	=incomplete			conv_59.4Gy(33x1.8Gy)	A
=no	=small	=III	=critical	=incomplete			conv_60Gy(30x2Gy)	E, B, G, F, D, C, J, H, I
=no	=small	=III	=non-critical	=complete			conv_54Gy(27x2Gy)	D
=no	=small	=III	=non-critical	=complete			conv_59.4Gy(33x1.8Gy)	A
=no	=small	=III	=non-critical	=complete			conv_60Gy(30x2Gy)	E, B, C, J, H, I
=no	=small	=III	=non-critical	=complete			conv_66Gy(33x2Gy)	F
=no	=small	=III	=non-critical	=complete			srs_18Gy(1x18Gy)	G
=no	=small	=III	=non-critical	=incomplete			conv_59.4Gy(33x1.8Gy)	A
=no	=small	=III	=non-critical	=incomplete			conv_60Gy(30x2Gy)	E, B, D, C, J, H, I
=no	=small	=III	=non-critical	=incomplete			conv_66Gy(33x2Gy)	F
=no	=small	=III	=non-critical	=incomplete			srs_18Gy(1x18Gy)	G
=no	=large	=I	=critical	=complete			conv_50.4Gy(28x1.8Gy)	A, I
=no	=large	=I	=critical	=complete			no RT	E, B, G, F, D, C, J, H
=no	=large	=I	=critical	=incomplete	=yes		conv_50.4Gy(28x1.8Gy)	B, J
=no	=large	=I	=critical	=incomplete	=yes		conv_54Gy(27x2Gy)	E, C, H, I
=no	=large	=I	=critical	=incomplete	=yes		conv_54Gy(30x1.8Gy)	A
=no	=large	=I	=critical	=incomplete	=yes		no RT	G, F, D
=no	=large	=I	=critical	=incomplete	=no		conv_50.4Gy(28x1.8Gy)	B, J
=no	=large	=I	=critical	=incomplete	=no		conv_54Gy(27x2Gy)	C, I
=no	=large	=I	=critical	=incomplete	=no		conv_54Gy(30x1.8Gy)	A
=no	=large	=I	=critical	=incomplete	=no		no RT	E, G, F, D, H
=no	=large	=I	=non-critical	=complete	=yes		conv_50.4Gy(28x1.8Gy)	I
=no	=large	=I	=non-critical	=complete	=yes		no RT	E, B, A, G, F, D, C, J, H
=no	=large	=I	=non-critical	=complete	=no		no RT
=no	=large	=I	=non-critical	=incomplete	=yes		conv_50.4Gy(28x1.8Gy)	J
=no	=large	=I	=non-critical	=incomplete	=yes		conv_54Gy(27x2Gy)	E, C, H, I
=no	=large	=I	=non-critical	=incomplete	=yes		conv_54Gy(30x1.8Gy)	B
=no	=large	=I	=non-critical	=incomplete	=yes		no RT	A, G, F, D
=no	=large	=I	=non-critical	=incomplete	=no		conv_50.4Gy(28x1.8Gy)	J
=no	=large	=I	=non-critical	=incomplete	=no		conv_54Gy(27x2Gy)	I
=no	=large	=I	=non-critical	=incomplete	=no		conv_54Gy(30x1.8Gy)	B
=no	=large	=I	=non-critical	=incomplete	=no		no RT	E, A, G, F, D, C, H
=no	=large	=II	=critical	=complete	=yes	=low	conv_54Gy(27x2Gy)	E, D, I
=no	=large	=II	=critical	=complete	=yes	=low	conv_54Gy(30x1.8Gy)	A, J
=no	=large	=II	=critical	=complete	=yes	=low	conv_60Gy(30x2Gy)	F, C
=no	=large	=II	=critical	=complete	=yes	=low	no RT	B, G, H
=no	=large	=II	=critical	=complete	=yes	=high	conv_54Gy(27x2Gy)	E, D, I
=no	=large	=II	=critical	=complete	=yes	=high	conv_54Gy(30x1.8Gy)	A, J
=no	=large	=II	=critical	=complete	=yes	=high	conv_60Gy(30x2Gy)	F, C, H
=no	=large	=II	=critical	=complete	=yes	=high	no RT	B, G
=no	=large	=II	=critical	=complete	=no	=low	conv_54Gy(27x2Gy)	I
=no	=large	=II	=critical	=complete	=no	=low	conv_54Gy(30x1.8Gy)	A, J
=no	=large	=II	=critical	=complete	=no	=low	conv_60Gy(30x2Gy)	F, C
=no	=large	=II	=critical	=complete	=no	=low	no RT	E, B, G, D, H
=no	=large	=II	=critical	=complete	=no	=high	conv_54Gy(27x2Gy)	I
=no	=large	=II	=critical	=complete	=no	=high	conv_54Gy(30x1.8Gy)	A, J
=no	=large	=II	=critical	=complete	=no	=high	conv_60Gy(30x2Gy)	F, C, H
=no	=large	=II	=critical	=complete	=no	=high	no RT	E, B, G, D
=no	=large	=II	=critical	=incomplete		=low	conv_54Gy(27x2Gy)	D, H, I
=no	=large	=II	=critical	=incomplete		=low	conv_54Gy(30x1.8Gy)	A, J
=no	=large	=II	=critical	=incomplete		=low	conv_60Gy(30x2Gy)	B, G, F, C
=no	=large	=II	=critical	=incomplete		=high	conv_54Gy(27x2Gy)	D, I
=no	=large	=II	=critical	=incomplete		=high	conv_54Gy(30x1.8Gy)	A
=no	=large	=II	=critical	=incomplete		=high	conv_59.4Gy(33x1.8Gy)	J
=no	=large	=II	=critical	=incomplete		=high	conv_60Gy(30x2Gy)	B, G, F, C, H
=no	=large	=II	=non-critical	=complete	=yes	=low	conv_54Gy(27x2Gy)	I
=no	=large	=II	=non-critical	=complete	=yes	=low	conv_54Gy(30x1.8Gy)	J
=no	=large	=II	=non-critical	=complete	=yes	=low	conv_60Gy(30x2Gy)	E, F, C
=no	=large	=II	=non-critical	=complete	=yes	=low	hypo_25Gy(5x5Gy)	D
=no	=large	=II	=non-critical	=complete	=yes	=low	no RT	B, A, G, H
=no	=large	=II	=non-critical	=complete	=yes	=high	conv_54Gy(27x2Gy)	I
=no	=large	=II	=non-critical	=complete	=yes	=high	conv_59.4Gy(33x1.8Gy)	J
=no	=large	=II	=non-critical	=complete	=yes	=high	conv_60Gy(30x2Gy)	E, F, C, H
=no	=large	=II	=non-critical	=complete	=yes	=high	hypo_25Gy(5x5Gy)	D
=no	=large	=II	=non-critical	=complete	=yes	=high	no RT	B, A, G
=no	=large	=II	=non-critical	=complete	=no	=low	conv_54Gy(27x2Gy)	I
=no	=large	=II	=non-critical	=complete	=no	=low	conv_60Gy(30x2Gy)	F, C
=no	=large	=II	=non-critical	=complete	=no	=low	no RT	E, B, A, G, D, J, H
=no	=large	=II	=non-critical	=complete	=no	=high	conv_54Gy(27x2Gy)	I
=no	=large	=II	=non-critical	=complete	=no	=high	conv_60Gy(30x2Gy)	F, C, H
=no	=large	=II	=non-critical	=complete	=no	=high	no RT	E, B, A, G, D, J
=no	=large	=II	=non-critical	=incomplete		=low	conv_54Gy(27x2Gy)	H
=no	=large	=II	=non-critical	=incomplete		=low	conv_54Gy(30x1.8Gy)	A, J
=no	=large	=II	=non-critical	=incomplete		=low	conv_60Gy(30x2Gy)	B, C, I
=no	=large	=II	=non-critical	=incomplete		=low	conv_66Gy(33x2Gy)	F
=no	=large	=II	=non-critical	=incomplete		=low	hypo_25Gy(5x5Gy)	D
=no	=large	=II	=non-critical	=incomplete		=low	hypo_30Gy(5x6Gy)	G
=no	=large	=II	=non-critical	=incomplete		=high	conv_54Gy(30x1.8Gy)	A
=no	=large	=II	=non-critical	=incomplete		=high	conv_59.4Gy(33x1.8Gy)	J
=no	=large	=II	=non-critical	=incomplete		=high	conv_60Gy(30x2Gy)	B, C, H, I
=no	=large	=II	=non-critical	=incomplete		=high	conv_66Gy(33x2Gy)	F
=no	=large	=II	=non-critical	=incomplete		=high	hypo_25Gy(5x5Gy)	D
=no	=large	=II	=non-critical	=incomplete		=high	hypo_30Gy(5x6Gy)	G
=no	=large	=III	=critical	=complete			conv_54Gy(27x2Gy)	D
=no	=large	=III	=critical	=complete			conv_59.4Gy(33x1.8Gy)	A
=no	=large	=III	=critical	=complete			conv_60Gy(30x2Gy)	E, B, G, F, C, J, H, I
=no	=large	=III	=critical	=incomplete			conv_59.4Gy(33x1.8Gy)	A
=no	=large	=III	=critical	=incomplete			conv_60Gy(30x2Gy)	E, B, G, F, D, C, J, H, I
=no	=large	=III	=non-critical	=complete			conv_54Gy(27x2Gy)	D
=no	=large	=III	=non-critical	=complete			conv_59.4Gy(33x1.8Gy)	A
=no	=large	=III	=non-critical	=complete			conv_60Gy(30x2Gy)	E, B, C, J, H, I
=no	=large	=III	=non-critical	=complete			conv_66Gy(33x2Gy)	F
=no	=large	=III	=non-critical	=complete			hypo_30Gy(5x6Gy)	G
=no	=large	=III	=non-critical	=incomplete			conv_59.4Gy(33x1.8Gy)	A
=no	=large	=III	=non-critical	=incomplete			conv_60Gy(30x2Gy)	E, B, D, C, J, H, I
=no	=large	=III	=non-critical	=incomplete			conv_66Gy(33x2Gy)	F
=no	=large	=III	=non-critical	=incomplete			hypo_30Gy(5x6Gy)	G
Table 1 supplementary information: Full data set.
